# Supplementary material for: GWAS Study Applied to Phenotypically Slow Growth Strains of Listeria monocytogenes Workflow and Outcome
Source: Microorganisms. 2025 Aug 28;13(9):2011. doi: 10.3390/microorganisms13092011 (PMC12472024; doi:10.3390/microorganisms13092011)
Supplement: Supplementary file 1 [file microorganisms-13-02011-s001.zip]

Archive with 2 entries (2 files):
- nucleotide_reference_genome_blast_4b.fa
- TABLE 1_CSV_file strains.xlsx
