# Supplementary material for: GWAS Study Applied to Phenotypically Slow Growth Strains of Listeria monocytogenes Workflow and Outcome
Source: Microorganisms. 2025 Aug 28;13(9):2011. doi: 10.3390/microorganisms13092011 (PMC12472024; doi:10.3390/microorganisms13092011)
Supplement: Supplementary file 1 [file microorganisms-13-02011-s001.zip › nucleotide_reference_genome_blast_4b.fa]

>PELNCHJK_00467_group_2881
ATGATGAACCAAAAAGAACGAATAGTGGAGGAACTGAAGCTGCTAGAGAACAAGAAAACT
ATCTCTCAGGAAGAACTCATGCAGATTTTTTCCATTTCAAAAGATACAGCAAGGCGCGAT
ATTTTAAAATTAGTCGAAAGCGGACTCGCAGAACGCTATCCAGGTGGCGTGTCACTACCA
GTTTTAAAACCTCAAATAGAAAGCTATACAAGTAGATTAGTAAAACAAAGTGAACAGAAA
AAGAAAATTGCTTATGCAGCAGGTAAAGTGATAAAAGATCATATGACAATCTATTTAGAT
GTTTCGACCACTGTTCATTTTTTGGCTTCAAACCTTGAGCAACATGATTTAGTAGTAGTA
ACGAATTCGATGGATAATGCCATAGCTGCATCTCAGAAAGAAGCGAACAAAGTATATTTG
CTCGGTGGTTTTTTCAACTTCCATTCGCGTGTATTATCCGGTGAGCCCGTTTTAGGTCAA
CTTCAGCAATTTAACTTCGATGTTGCTTTTATTGGAGGGGCTGGACTAACGGAAGATGGC
ATCTTTTATTCAGAACTTACAGATGTTTACATGAAACAAGAGATTATCAGGAATTCCGAA
AAAGTATTTTTACTAATTGATAGTACAAAAGTAAATAAAAAGACAGCTTCCAAAATTGAT
TTTTCTGGAATTGATGCCGTAATAACAGATCAGCCTTTACCAAAAGATTTAATGCAGTGC
CTTATTTCTAAAGAAGTAGAAGTTATATCTTTGAAAGGATTGTGA
>PELNCHJK_00468_lmo2279
ATGGAATTTGGAAAAGAGTTACTAGTTTATATGACATTTTTAGTAGTTGTAACGCCTGTT
TTTGTGCAAGCAATTAAAAAAACAGAGCTAATTCCTTCGAAATGGCTTCCAACAGTAAGT
ATTTTTGTTGGGGCCATTTTAGGGGCCTTAGCGACATTTTTAGATGGTTCTGGATCGCTT
GCAACAATGATTTGGGCAGGTGCACTAGCTGGAGCGGGCGGAACTGGTTTATTTGAACAA
TTTACTAATCGAGCTAAAAAATATGGAGAGGATGAAGACAAATGA	
>PELNCHJK_00469_lmo2280
ATGTATGAAGGCTTAACGAAAGTATTTGATTATGCTTTAGCAAAAGAAATGTTTTTCGCG
GCGCTATTTGTCGCACTGTTTATTATTTTGTTGATTATTACTAAAAGAATCTGGGATGAC
TCAAAAATAGTAAGAGTAGAAATGAAAGAAGAGCGGGACAAAATGGAAACAGAGCGGGAG
AAGCGGGATAAAGAATCGAAAGAAGAACGAGATAAGTTTATTAGTACGATGAACGAACAA
CAGCGTTTAATGGACAAGCAAAATGACATGATGGGGCAACAGCAACAGTCAATTGATAGT
TTGTCAAAATCGGTCGGTAAATTAGCACATAAGGTAGATTTACTAGAACACAAAATTACA
AAATAA
>PELNCHJK_00470_group_2783
ATGACTGCTTTAAGAAAAATAAACGCAACATTAGACTTAAATAGAAAATCTTGGAATATT
GAGCGCATTGAAGCAGTTCAAGGTGATATTGATTCTCTGATGATAGCAGTTCAAATTGTC
GAAAACGGTAAATTGAAAGACTTAACAGATTATAAGCCAACGTTCGCGGTAGTTTTACCG
GGCACGGTCAAATATGTAATTGACGATTTACATTTTAGTAACGAAAAAATGAATGAAGGT
TACTTCGAATACACATTTGTAAAAGAAGCATTTTCTGTTCCGGGAGTGTATGATACAGCC
CGTTTTATTTTGCAAAATGAAGATGGGACAGAGCTATCTGGTATGCCTCGTTTTACGTAT
TATGTTGAAAAAGACCCGTTGCAAGGAAAAGTAGTAGCAGAAAGCTATATAAGTGATTTC
GAGAGATTAGAACAAATGATACATGCTGTAGAATTAGAAATTGCTGAACTACATGATGAA
GTGACAAGTGAAAGCGTGCGTTTAGATAGTGAAATTGCGGCACTTGATGAAAAAATCAAT
ACAGAAACTAGTAAGCTTCAAAGTGAAGCAGATGACTTGCAACAGCAGTTTGATAACTTA
AATCCCGCTCAATTCGCACAAAAAACTGTTTTGGATGAACATGTTAATGATGCTGATATT
CATGTCACAGCGACTGATAAAACAAACTGGAATGCAAAAGAAACAGTAGAAGGCGCGCAG
GCTAAAGCAGATAAAGCACTTGCTGATGCAAAAGCTTTTTTTGAACTATCTAGCTCTGTA
CAAAGTGTTACTTTGACGCCGAAGAACGGATTTGTTGCAAGTCAGCCTTTAATAGCTCGA
TACATTAAGTTTGGCAATCGGTTTCTAGTCATTGTTAGCGGAATTGTAGGCAAAGGGACT
GGAAGTGGAACTGGCATATGCGCAACGTTACCAACTTTTTTGGCTCCTGATGCGAGCTGG
AATAAACTTTATTCCGCTGCACAGCAGAGTACGGCAGCAAGTAATCAAGCGAATATATAT
CTAAGTGTGAGCGCTGATATAAATATCGTTGGAGTTGGTTCGGTAGACGTGAACACCGGA
CTTGATGGCATAATTTATTTAACTAAAGAGGTGACAACATGA
>PELNCHJK_00471_group_3146
ATGAGCGAGTTAATAAAAGTTTTTAAATATGATGACAACGGTATTTTTGAACGTGACGAT
TTAATTGTTTTGGAAAAAGGGGAGAAGATTCCGGACGGATACACACTAATTGAACCGCCA
ATCCCTTCAATAAATCCTGTTTTTAATTTGAAGACTCAAAAATGGAGTTCTGGTGAAGAA
GCAAGCATTCCGGAACCGCCACAATTAACAGAACTTGAAAAATTAACGCAAGATTATGCA
GACTTAATGCTATATGTAGCAGAAGTCGAACAGAAGACGGAACAAACGCAACAAGATAAT
GCAAACTTACTATTATCTTTGGTGGAGGCAGGTGTTTTGTAA
>PELNCHJK_00472_lmo2283
ATGACTGAAATTGAAAACGTTATTCACAAAAACGGCATATATGATTTTAACGTCACAACG
CAAGAAGATAAACCACTTCAAAAATCTGTTTTTTACACGCAAGATACAGGCGGGACAGCT
AGACTTATTTTTAATATAGATAAAGATAATCAAGATTTAGGATTATCGTCTGCTGCTGAA
TTAGAGCTTGCAATGATTTTAGCGAAAGGGAAAGAGTCCGAAAGTAAATACCTTGTAAAA
CCGAAAGTTGTTGATGGTGTACAAGGAATTGCAGAATACACGCTTACAGACTCGCAAATA
GCGCACGATGGAAATGCTATTGCTGAATTGTATATAAAATACAAAAACAGTCAAGCGATG
CGCGTATATAAGTTTGAATTCGAGATAAAAAAAGCATTAATCGATAGCGACTTTTTCCCA
GTATCAGAATTTTATGTGGAGCGTTGGGATGATTACGAAAAGATATTCGATGAATCGTTT
GAAAGATTAATCACAAAATTAGATAGCGTGGATAAAAAAGCAGATGATTTAAAAACACAA
TTTGATGATATGCAGCCATCGCAATTCGCGCAAAAAACGGATTTAAATGCGCATGTAAAC
AATCTGGACGTTCACGTTACATCAGCAGATAAAACGAACTGGAATGCTAAAGAGACAGCA
ACAAGTGCTCAGGCTAAAGCTGATAAAGCACTTGCTGATGCAAAAGCTTTCTTTGAACTA
TCTAGCTCTGTACAAAGCGTTACTCTGACGCCAAAAAACGGGTTTGTTGCCAGTCAAACA
CTTGTCGCTCGATACGTTAAATTCGGCAATAGATTTTTAGTGCTCGTTGGCGGCATTGTC
GGGAAAGGCACTGGAACGGGAACAGGCGTATGCGCAACAACACCAACATTTTTAGCTCCG
GATACAGGTTGGAACAAGCTTTATTCTGCTGCTCAACAGAGCACAGCAGCAAGCAATCAA
GCGAATATTTATTTAAGCAGTGGTGGAGATATAAACATTGTTGGAGTCGGCGCTACGGAT
GTTAACACTGGTCTCGACGGCATAATTTATTTAACTAAAGAGGTGACAACATGA
                     
                     
