# Supplementary material for: GWAS Study Applied to Phenotypically Slow Growth Strains of Listeria monocytogenes Workflow and Outcome
Source: Microorganisms. 2025 Aug 28;13(9):2011. doi: 10.3390/microorganisms13092011 (PMC12472024; doi:10.3390/microorganisms13092011)
Supplement: Supplementary file 1 [file microorganisms-13-02011-s001.zip › TABLE 1_CSV_file strains.xlsx]

## Sheet: CSV_file_ceppi_completo_per_pub
DATABASE	ID	strain ID	Bioproject	Biosample	Name	SEROGROUP	CC	SOURCE	reference
GENPAT	2015.TE.19114.1.5	2015.TE.19114.1.5	NA	NA	NA	4b	CC1	IZSAM	NA
GENPAT	2015.TE.21231.1.26	2015.TE.21231.1.26	NA	NA	NA	4b	CC1	IZSAM	NA
GENPAT	2015.TE.28740.1.44	2015.TE.28740.1.44	NA	NA	NA	4b	CC1	IZSAM	NA
GENPAT	2015.TE.29172.1.25	2015.TE.29172.1.25	NA	NA	NA	4b	CC1	IZSAM	NA
GENPAT	2016.TE.1976.1.80	2016.TE.1976.1.80	NA	NA	NA	4b	CC1	IZSAM	NA
GENPAT	2016.TE.1976.1.86	2016.TE.1976.1.86	NA	NA	NA	4b	CC1	IZSAM	NA
GENPAT	2016.TE.1976.1.87	2016.TE.1976.1.87	NA	NA	NA	4b	CC1	IZSAM	NA
GENPAT	2016.TE.7723.1.5	2016.TE.7723.1.5	NA	NA	NA	4b	CC1	IZSAM	NA
GENPAT	2016.TE.7723.1.6	2016.TE.7723.1.6	NA	NA	NA	4b	CC1	IZSAM	NA
GENPAT	2016.TE.7723.1.7	2016.TE.7723.1.7	NA	NA	NA	4b	CC1	IZSAM	NA
GENPAT	2017.TE.1028.1.7	2017.TE.1028.1.7	NA	NA	NA	4b	CC1	IZSAM	NA
GENPAT	2017.TE.1028.1.9	2017.TE.1028.1.9	NA	NA	NA	4b	CC1	IZSAM	NA
GENPAT	2017.TE.19854.1.2	2017.TE.19854.1.2	NA	NA	NA	4b	CC1	IZSAM	NA
GENPAT	2017.TE.2522.1.4	2017.TE.2522.1.4	NA	NA	NA	4b	CC1	IZSAM	NA
GENPAT	2017.TE.2522.1.8	2017.TE.2522.1.8	NA	NA	NA	4b	CC1	IZSAM	NA
GENPAT	2018.TE.13356.1.2	2018.TE.13356.1.2	NA	NA	NA	4b	CC1	IZSAM	NA
GENPAT	2018.TE.14241.1.2	2018.TE.14241.1.2	NA	NA	NA	4b	CC1	IZSAM	NA
GENPAT	2018.TE.23714.1.2	2018.TE.23714.1.2	NA	NA	NA	4b	CC1	IZSAM	NA
GENPAT	2018.TE.5376.1.3	2018.TE.5376.1.3	NA	NA	NA	4b	CC1	IZSAM	NA
GENPAT	2019.TE.15423.1.21	2019.TE.15423.1.21	NA	NA	NA	4b	CC1	IZSAM	NA
GENPAT	2019.TE.1767.1.2	2019.TE.1767.1.2	NA	NA	NA	4b	CC1	IZSAM	NA
GENPAT	2019.TE.1767.1.3	2019.TE.1767.1.3	NA	NA	NA	4b	CC6	IZSAM	NA
GENPAT	2019.TE.1767.1.4	2019.TE.1767.1.4	NA	NA	NA	4b	CC217	IZSAM	NA
GENPAT	2019.TE.1767.1.5	2019.TE.1767.1.5	NA	NA	NA	4b	CC2	IZSAM	NA
GENPAT	2019.TE.2939.1.3	2019.TE.2939.1.3	NA	NA	NA	4b	CC1	IZSAM	NA
GENPAT	2019.TE.2939.1.4	2019.TE.2939.1.4	NA	NA	NA	4b	CC2	IZSAM	NA
GENPAT	2019.TE.2939.1.5	2019.TE.2939.1.5	NA	NA	NA	4b	CC1	IZSAM	NA
GENPAT	2019.TE.4460.1.16	2019.TE.4460.1.16	NA	NA	NA	4b	CC1	IZSAM	NA
GENPAT	2019.TE.7684.1.5	2019.TE.7684.1.5	NA	NA	NA	4b	CC1	IZSAM	NA
GENPAT	2019.TE.935.1.4	2019.TE.935.1.4	NA	NA	NA	4b	CC6	IZSAM	NA
GENPAT	2020.TE.122547.1.6	2020.TE.122547.1.6	NA	NA	NA	4b	CC1	IZSAM	NA
GENPAT	2020.TE.3487.1.3	2020.TE.3487.1.3	NA	NA	NA	4b	CC1	IZSAM	NA
GENPAT	2020.TE.3487.1.4	2020.TE.3487.1.4	NA	NA	NA	4b	CC1	IZSAM	NA
GENPAT	2020.TE.4609.1.2	2020.TE.4609.1.2	NA	NA	NA	4b	CC1	IZSAM	NA
GENPAT	2020.TE.4609.1.3	2020.TE.4609.1.3	NA	NA	NA	4b	CC1	IZSAM	NA
GENPAT	2020.TE.4609.1.4	2020.TE.4609.1.4	NA	NA	NA	4b	CC1	IZSAM	NA
GENPAT	2020.TE.75673.1.2	2020.TE.75673.1.2	NA	NA	NA	4b	CC2	IZSAM	NA
GENPAT	2020.TE.90974.1.2	2020.TE.90974.1.2	NA	NA	NA	4b	CC1	IZSAM	NA
GENPAT	2021.TE.158768.1.4	2021.TE.158768.1.4	NA	NA	NA	4b	CC1	IZSAM	NA
GENPAT	2021.TE.219993.1.2	2021.TE.219993.1.2	NA	NA	NA	4b	CC1	IZSAM	NA
GENPAT	2021.TE.300808.1.3	2021.TE.300808.1.3	NA	NA	NA	4b	CC1	IZSAM	NA
NCBI	2023.EXT.0214.1201.050	N11-2292	PRJNA486730	SAMN09947898	ASM358723v1	4b	CC1	Different Shades of Listeria monocytogenes: Strain, Serotype, and Lineage-Based Variability in Virulence and Stress Tolerance Profiles	Muchaamba et al. 2023
NCBI	2023.EXT.0214.1201.240	Lm3444	PRJNA714047	SAMN18280017	ASM1757142v1	4b,4d,4e	CC1	Variability in Cold Tolerance of Food and Clinical Listeria monocytogenes Isolates	Myintzaw 2022
NCBI	2023.EXT.0214.1201.250	MQ130026	PRJNA371539	SAMN06309513	ASM202780v1	4b	CC1	Variability in Cold Tolerance of Food and Clinical Listeria monocytogenes Isolates	Myintzaw 2022
NCBI	2023.EXT.0214.1201.260	MQ130029	PRJNA371539	SAMN06309514	ASM202782v1	4b	CC1	Variability in Cold Tolerance of Food and Clinical Listeria monocytogenes Isolates	Myintzaw 2022
NCBI	2023.EXT.0214.1201.270	MQ130032	PRJNA371539	SAMN06309515	ASM202784v1	4b	CC1	Variability in Cold Tolerance of Food and Clinical Listeria monocytogenes Isolates	Myintzaw 2022
NCBI	2023.EXT.0214.1201.300	MQ140031	PRJNA371539	SAMN06309525	ASM202798v1	4b	CC1	Variability in Cold Tolerance of Food and Clinical Listeria monocytogenes Isolates	Myintzaw 2022
NCBI	2023.EXT.0214.1201.310	MQ140033	PRJNA371539	SAMN06309527	ASM202802v1	4b	CC1	Variability in Cold Tolerance of Food and Clinical Listeria monocytogenes Isolates	Myintzaw 2022
NCBI	2023.EXT.0214.1211.040	Lm224	PRJNA329415	SAMN05410715	ASM171085v1	4b*	CC1	Genotypes Associated with Listeria monocytogenes Isolates Displaying Impaired or Enhanced Tolerances to Cold, Salt, Acid, or Desiccation Stress	Hingston 2017
NCBI	2023.EXT.0214.1211.050	Lm225	PRJNA329415	SAMN05410716	ASM171052v1	4b*	CC1	Genotypes Associated with Listeria monocytogenes Isolates Displaying Impaired or Enhanced Tolerances to Cold, Salt, Acid, or Desiccation Stress	Hingston 2017
NCBI	2023.EXT.0214.1211.060	A5	PRJNA329415	SAMN05256773	ASM171008v1	4b	CC1	Genotypes Associated with Listeria monocytogenes Isolates Displaying Impaired or Enhanced Tolerances to Cold, Salt, Acid, or Desiccation Stress	Hingston 2017
NCBI	2023.EXT.0214.1211.070	Lm69	PRJNA329415	SAMN05410587	ASM171105v1	4b*	CC1	Genotypes Associated with Listeria monocytogenes Isolates Displaying Impaired or Enhanced Tolerances to Cold, Salt, Acid, or Desiccation Stress	Hingston 2017
NCBI	2023.EXT.0214.1211.080	Lm77	PRJNA329415	SAMN05410629	ASM171121v1	4b*	CC1	Genotypes Associated with Listeria monocytogenes Isolates Displaying Impaired or Enhanced Tolerances to Cold, Salt, Acid, or Desiccation Stress	Hingston 2017
NCBI	2023.EXT.0214.1211.090	Lm88	PRJNA329415	SAMN05410638	ASM171108v1	4b*	CC1	Genotypes Associated with Listeria monocytogenes Isolates Displaying Impaired or Enhanced Tolerances to Cold, Salt, Acid, or Desiccation Stress	Hingston 2017
NCBI	2023.EXT.0214.1211.100	Lm220	PRJNA329415	SAMN05410710	ASM171132v1	4b*	CC1	Genotypes Associated with Listeria monocytogenes Isolates Displaying Impaired or Enhanced Tolerances to Cold, Salt, Acid, or Desiccation Stress	Hingston 2017
NCBI	2023.EXT.0214.1211.120	Lm1411	PRJNA699172	SAMN17767907	ASM1770053v1	4b,4d,4e	CC1	Variability in Cold Tolerance of Food and Clinical Listeria monocytogenes Isolates	Myintzaw 2022
NCBI	2023.EXT.0214.1211.130	Lm2113	PRJNA699172	SAMN17767925	ASM1769673v1	4b,4d,4e	CC1	Variability in Cold Tolerance of Food and Clinical Listeria monocytogenes Isolates	Myintzaw 2022
NCBI	2023.EXT.0214.1448.460	N12-1339	PRJNA641855	SAMN15368326	ASM1338170v1	4b	CC1	Different Shades of Listeria monocytogenes: Strain, Serotype, and Lineage-Based Variability in Virulence and Stress Tolerance Profiles	Muchaamba et al. 2023
NCBI	2023.EXT.0214.1454.020	N12-0605	PRJNA641855	SAMN15368321	ASM1338177v1	4b	CC1	Different Shades of Listeria monocytogenes: Strain, Serotype, and Lineage-Based Variability in Virulence and Stress Tolerance Profiles	Muchaamba et al. 2023
NCBI	2023.EXT.0214.1457.470	N12-0551	PRJNA641855	SAMN15368318	ASM1338180v1	4b	CC1	Different Shades of Listeria monocytogenes: Strain, Serotype, and Lineage-Based Variability in Virulence and Stress Tolerance Profiles	Muchaamba et al. 2023
NCBI	2023.EXT.0214.1505.390	N11-2747	PRJNA641855	SAMN15368310	ASM1338200v1	4b	CC1	Different Shades of Listeria monocytogenes: Strain, Serotype, and Lineage-Based Variability in Virulence and Stress Tolerance Profiles	Muchaamba et al. 2023
NCBI	2023.EXT.0214.1211.030	F2365	PRJNA590944	SAMN13941796	ASM1452708v1	4b	CC1	Variability in Cold Tolerance of Food and Clinical Listeria monocytogenes Isolates	Myintzaw 2022
NCBI	2023.EXT.0608.1413.100	N13-1054	PRJNA486730	SAMN09947988	ASM358790v1	4b	CC2	Different Shades of Listeria monocytogenes: Strain, Serotype, and Lineage-Based Variability in Virulence and Stress Tolerance Profiles	Muchaamba et al. 2023
NCBI	2023.EXT.0608.1417.420	N12-0973	PRJNA641855	SAMN15368324	ASM1338172v1	4b	CC2	Different Shades of Listeria monocytogenes: Strain, Serotype, and Lineage-Based Variability in Virulence and Stress Tolerance Profiles	Muchaamba et al. 2023
NCBI	2023.EXT.0608.1553.260	MQ150013	PRJNA699172-PRJNA714047-PRJNA698557		ASM202820v1	4b	CC2	Variability in Cold Tolerance of Food and Clinical Listeria monocytogenes Isolates	Myintzaw 2022
NCBI	2023.EXT.0608.1601.430	MQ150012	PRJNA699172-PRJNA714047-PRJNA698557		ASM202823v1	4b	CC6	Variability in Cold Tolerance of Food and Clinical Listeria monocytogenes Isolates	Myintzaw 2022
NCBI	2023.EXT.0608.1608.240	MQ150005	PRJNA699172-PRJNA714047-PRJNA698557		ASM202814v1	4b	CC6	Variability in Cold Tolerance of Food and Clinical Listeria monocytogenes Isolates	Myintzaw 2022
NCBI	2023.EXT.0608.1613.470	MQ150004	PRJNA699172-PRJNA714047-PRJNA698557		ASM202812v1	4b	CC54	Variability in Cold Tolerance of Food and Clinical Listeria monocytogenes Isolates	Myintzaw 2022
NCBI	2023.EXT.0608.1619.500	MQ140030	PRJNA699172-PRJNA714047-PRJNA698557		ASM202796v1	4b	CC4	Variability in Cold Tolerance of Food and Clinical Listeria monocytogenes Isolates	Myintzaw 2022
NCBI	2023.EXT.0608.1622.360	MQ130058	PRJNA699172-PRJNA714047-PRJNA698557		ASM202786v1	4b	CC6	Variability in Cold Tolerance of Food and Clinical Listeria monocytogenes Isolates	Myintzaw 2022
NCBI	2023.EXT.0608.1625.060	MQ130033	PRJNA699172-PRJNA714047-PRJNA698557		ASM202918v1	4b	CC54	Variability in Cold Tolerance of Food and Clinical Listeria monocytogenes Isolates	Myintzaw 2022
NCBI	2023.EXT.0608.1628.150	3446	PRJNA699172-PRJNA714047-PRJNA698557		ASM1757134v1	4b,4d,4e	CC54	Variability in Cold Tolerance of Food and Clinical Listeria monocytogenes Isolates	Myintzaw 2022
NCBI	2023.EXT.0608.1631.180	3445	PRJNA699172-PRJNA714047-PRJNA698557		ASM1757138v1	4b,4d,4e	CC54	Variability in Cold Tolerance of Food and Clinical Listeria monocytogenes Isolates	Myintzaw 2022
NCBI	2023.EXT.0608.1634.420	2259	PRJNA699172-PRJNA714047-PRJNA698557		ASM1769653v1	4b,4d,4e	CC54	Variability in Cold Tolerance of Food and Clinical Listeria monocytogenes Isolates	Myintzaw 2022
NCBI	2023.EXT.0608.1638.540	2237	PRJNA699172-PRJNA714047-PRJNA698557		ASM1769657v1	4b,4d,4e	CC2	Variability in Cold Tolerance of Food and Clinical Listeria monocytogenes Isolates	Myintzaw 2022
NCBI	2023.EXT.0608.1642.070	2234	PRJNA699172-PRJNA714047-PRJNA698557		ASM1769659v1	4b,4d,4e	CC220	Variability in Cold Tolerance of Food and Clinical Listeria monocytogenes Isolates	Myintzaw 2022
NCBI	2023.EXT.0608.1645.030	2226	PRJNA699172-PRJNA714047-PRJNA698557		ASM1769661v1	4b,4d,4e	CC220	Variability in Cold Tolerance of Food and Clinical Listeria monocytogenes Isolates	Myintzaw 2022
NCBI	2023.EXT.0608.1648.570	2183	PRJNA699172-PRJNA714047-PRJNA698557		ASM1769664v1	4b,4d,4e	CC2	Variability in Cold Tolerance of Food and Clinical Listeria monocytogenes Isolates	Myintzaw 2022
NCBI	2023.EXT.0608.1653.410	2181	PRJNA699172-PRJNA714047-PRJNA698557		ASM1769665v1	4b,4d,4e	CC220	Variability in Cold Tolerance of Food and Clinical Listeria monocytogenes Isolates	Myintzaw 2022
NCBI	2023.EXT.0608.1656.280	2105	PRJNA699172-PRJNA714047-PRJNA698557		ASM1769674v1	4b,4d,4e	CC54	Variability in Cold Tolerance of Food and Clinical Listeria monocytogenes Isolates	Myintzaw 2022
NCBI	2023.EXT.0608.1705.430	2095	PRJNA699172-PRJNA714047-PRJNA698557		ASM1769681v1	4b,4d,4e	CC54	Variability in Cold Tolerance of Food and Clinical Listeria monocytogenes Isolates	Myintzaw 2022
NCBI	2023.EXT.0608.1717.080	1564	PRJNA699172-PRJNA714047-PRJNA698557		ASM1770032v1	4b,4d,4e	CC2	Variability in Cold Tolerance of Food and Clinical Listeria monocytogenes Isolates	Myintzaw 2022
NCBI	2023.EXT.0608.1718.420	1534	PRJNA699172-PRJNA714047-PRJNA698557		ASM1770027v1	4b,4d,4e	CC6	Variability in Cold Tolerance of Food and Clinical Listeria monocytogenes Isolates	Myintzaw 2022
NCBI	2023.EXT.0608.1721.070	1413	PRJNA699172-PRJNA714047-PRJNA698557		ASM1770051v1	4b,4d,4e	CC2	Variability in Cold Tolerance of Food and Clinical Listeria monocytogenes Isolates	Myintzaw 2022
NCBI	2023.EXT.0608.1724.110	1393	PRJNA699172-PRJNA714047-PRJNA698557		ASM2249978v1	4b,4d,4e	CC2	Variability in Cold Tolerance of Food and Clinical Listeria monocytogenes Isolates	Myintzaw 2022
NCBI	2023.EXT.0608.1727.050	1392	PRJNA699172-PRJNA714047-PRJNA698557		ASM2250026v1	4b,4d,4e	CC6	Variability in Cold Tolerance of Food and Clinical Listeria monocytogenes Isolates	Myintzaw 2022
NCBI	2023.EXT.0608.1730.050	1391	PRJNA699172-PRJNA714047-PRJNA698557		ASM2250038v1	4b,4d,4e	CC54	Variability in Cold Tolerance of Food and Clinical Listeria monocytogenes Isolates	Myintzaw 2022
NCBI	2023.EXT.0608.1732.590	1388	PRJNA699172-PRJNA714047-PRJNA698557		ASM2250022v1	4b,4d,4e	CC2	Variability in Cold Tolerance of Food and Clinical Listeria monocytogenes Isolates	Myintzaw 2022
NCBI	2023.EXT.0608.1736.180	1387	PRJNA699172-PRJNA714047-PRJNA698557		ASM2250006v1	4b,4d,4e	CC2	Variability in Cold Tolerance of Food and Clinical Listeria monocytogenes Isolates	Myintzaw 2022
NCBI	2023.EXT.0608.1738.510	1382	PRJNA699172-PRJNA714047-PRJNA698557		ASM2249936v1	4b,4d,4e	CC4	Variability in Cold Tolerance of Food and Clinical Listeria monocytogenes Isolates	Myintzaw 2022
NCBI	2023.EXT.0608.1741.340	1381	PRJNA699172-PRJNA714047-PRJNA698557		ASM2249955v1	4b,4d,4e	CC2	Variability in Cold Tolerance of Food and Clinical Listeria monocytogenes Isolates	Myintzaw 2022
NCBI	2023.EXT.0608.1744.380	1380	PRJNA699172-PRJNA714047-PRJNA698557		ASM2249954v1	4b,4d,4e	CC2	Variability in Cold Tolerance of Food and Clinical Listeria monocytogenes Isolates	Myintzaw 2022
NCBI	2023.EXT.0608.1747.560	1377	PRJNA699172-PRJNA714047-PRJNA698557		ASM2249998v1	4b,4d,4e	CC2	Variability in Cold Tolerance of Food and Clinical Listeria monocytogenes Isolates	Myintzaw 2022
NCBI	2023.EXT.0608.1751.220	1375	PRJNA699172-PRJNA714047-PRJNA698557		ASM2249982v1	4b,4d,4e	CC2	Variability in Cold Tolerance of Food and Clinical Listeria monocytogenes Isolates	Myintzaw 2022
NCBI	2023.EXT.0608.1753.080	966	PRJNA699172-PRJNA714047-PRJNA698557		ASM1770071v1	4b,4d,4e	CC220	Variability in Cold Tolerance of Food and Clinical Listeria monocytogenes Isolates	Myintzaw 2022
NCBI	2023.EXT.0608.1755.380	A152	PRJNA329415		ASM171009v1	4b	CC6	Genotypes Associated with Listeria monocytogenes Isolates Displaying Impaired or Enhanced Tolerances to Cold, Salt, Acid, or Desiccation Stress	Hingston 2017
NCBI	2023.EXT.0608.1758.150	Lm234	PRJNA329415		ASM171118v1	4b*	CC6	Genotypes Associated with Listeria monocytogenes Isolates Displaying Impaired or Enhanced Tolerances to Cold, Salt, Acid, or Desiccation Stress	Hingston 2017
NCBI	2023.EXT.0608.1800.370	Lm211	PRJNA329415		ASM171037v1	4b*	CC6	Genotypes Associated with Listeria monocytogenes Isolates Displaying Impaired or Enhanced Tolerances to Cold, Salt, Acid, or Desiccation Stress	Hingston 2017
NCBI	2023.EXT.0608.1803.370	Lm90	PRJNA329415		ASM170879v1	4b*	CC6	Genotypes Associated with Listeria monocytogenes Isolates Displaying Impaired or Enhanced Tolerances to Cold, Salt, Acid, or Desiccation Stress	Hingston 2017
NCBI	2023.EXT.0608.1806.290	Lm70	PRJNA329415		ASM170886v1	4b*	CC6	Genotypes Associated with Listeria monocytogenes Isolates Displaying Impaired or Enhanced Tolerances to Cold, Salt, Acid, or Desiccation Stress	Hingston 2017
NCBI	2023.EXT.0608.1809.370	Lm87	PRJNA329415		ASM170870v1	4b*	CC6	Genotypes Associated with Listeria monocytogenes Isolates Displaying Impaired or Enhanced Tolerances to Cold, Salt, Acid, or Desiccation Stress	Hingston 2017
NCBI	2023.EXT.0608.1811.490	Lm79	PRJNA329415		ASM170876v1	4b*	CC6	Genotypes Associated with Listeria monocytogenes Isolates Displaying Impaired or Enhanced Tolerances to Cold, Salt, Acid, or Desiccation Stress	Hingston 2017
NCBI	2023.EXT.0608.1814.460	A144	PRJNA329415		ASM170988v1	4b	CC2	Genotypes Associated with Listeria monocytogenes Isolates Displaying Impaired or Enhanced Tolerances to Cold, Salt, Acid, or Desiccation Stress	Hingston 2017
NCBI	2023.EXT.0608.1817.330	Lm50	PRJNA329415		ASM171044v1	4b*	CC2	Genotypes Associated with Listeria monocytogenes Isolates Displaying Impaired or Enhanced Tolerances to Cold, Salt, Acid, or Desiccation Stress	Hingston 2017
NCBI	2023.EXT.0608.1820.330	Lm212	PRJNA329415		ASM171071v1	4b*	CC2	Genotypes Associated with Listeria monocytogenes Isolates Displaying Impaired or Enhanced Tolerances to Cold, Salt, Acid, or Desiccation Stress	Hingston 2017
NCBI	2023.EXT.0608.1823.200	OCF07	PRJNA329415		ASM171110v1	4b*	CC315	Genotypes Associated with Listeria monocytogenes Isolates Displaying Impaired or Enhanced Tolerances to Cold, Salt, Acid, or Desiccation Stress	Hingston 2017
NCBI	2023.EXT.0608.1826.280	Lm60	PRJNA329415		ASM171090v1	4b*	CC315	Genotypes Associated with Listeria monocytogenes Isolates Displaying Impaired or Enhanced Tolerances to Cold, Salt, Acid, or Desiccation Stress	Hingston 2017
NCBI	2023.EXT.0608.1828.560	Lm33	PRJNA329415		ASM171053v1	4b*	CC315	Genotypes Associated with Listeria monocytogenes Isolates Displaying Impaired or Enhanced Tolerances to Cold, Salt, Acid, or Desiccation Stress	Hingston 2017
NCBI	2023.EXT.0608.1833.360	Lm41	PRJNA329415		ASM171138v1	4b*	CC315	Genotypes Associated with Listeria monocytogenes Isolates Displaying Impaired or Enhanced Tolerances to Cold, Salt, Acid, or Desiccation Stress	Hingston 2017
NCBI	2023.EXT.0608.1837.480	OCF45	PRJNA329415		ASM171142v1	4b*	CC4	Genotypes Associated with Listeria monocytogenes Isolates Displaying Impaired or Enhanced Tolerances to Cold, Salt, Acid, or Desiccation Stress	Hingston 2017
NCBI	2023.EXT.0608.1840.460	Lm214	PRJNA329415		ASM171045v1	4b*	CC4	Genotypes Associated with Listeria monocytogenes Isolates Displaying Impaired or Enhanced Tolerances to Cold, Salt, Acid, or Desiccation Stress	Hingston 2017
NCBI	2023.EXT.0608.1843.550	Lm222	PRJNA329415		ASM171237v1	4b*	CC4	Genotypes Associated with Listeria monocytogenes Isolates Displaying Impaired or Enhanced Tolerances to Cold, Salt, Acid, or Desiccation Stress	Hingston 2017
NCBI	2023.EXT.0608.1845.310	N11-1850	QYIA00000000		ASM358726v1	4b	CC217	Different Shades of Listeria monocytogenes: Strain, Serotype, and Lineage-Based Variability in Virulence and Stress Tolerance Profiles	Muchaamba et al. 2023
NCBI	2023.EXT.0608.1848.230	N13-1184	PRJNA215355		ASM326507v1	4b	CC6	Different Shades of Listeria monocytogenes: Strain, Serotype, and Lineage-Based Variability in Virulence and Stress Tolerance Profiles	Muchaamba et al. 2023
NCBI	2023.EXT.0608.1850.340	N11-2801	JABYYB000000000		ASM1338196v1	4b	CC6	Different Shades of Listeria monocytogenes: Strain, Serotype, and Lineage-Based Variability in Virulence and Stress Tolerance Profiles	Muchaamba et al. 2023
NCBI	2023.EXT.0608.1852.290	N12-1387	JABYXL000000000		ASM1338165v1	4b	CC6	Different Shades of Listeria monocytogenes: Strain, Serotype, and Lineage-Based Variability in Virulence and Stress Tolerance Profiles	Muchaamba et al. 2023
NCBI	2023.EXT.0608.1854.520	N12-1772	JABYXH000000000		ASM1338154v1	4b	CC4	Different Shades of Listeria monocytogenes: Strain, Serotype, and Lineage-Based Variability in Virulence and Stress Tolerance Profiles	Muchaamba et al. 2023
NCBI	2023.EXT.0608.1857.540	N13-2107	QYDL00000000		ASM358757v1	4b	CC4	Different Shades of Listeria monocytogenes: Strain, Serotype, and Lineage-Based Variability in Virulence and Stress Tolerance Profiles	Muchaamba et al. 2023
NCBI	2023.EXT.0608.1900.410	N12-0794e	JABYXQ000000000		ASM1338176v1	4b	CC4	Different Shades of Listeria monocytogenes: Strain, Serotype, and Lineage-Based Variability in Virulence and Stress Tolerance Profiles	Muchaamba et al. 2023
NCBI	2023.EXT.0608.1903.250	N12-0320e	JABYXZ000000000		ASM1338192v1	4b	CC4	Different Shades of Listeria monocytogenes: Strain, Serotype, and Lineage-Based Variability in Virulence and Stress Tolerance Profiles	Muchaamba et al. 2023
NCBI	2023.EXT.0608.1906.170	N12-0466	JABYXW000000000		ASM1338187v1	4b	CC2	Different Shades of Listeria monocytogenes: Strain, Serotype, and Lineage-Based Variability in Virulence and Stress Tolerance Profiles	Muchaamba et al. 2023
NCBI	2023.EXT.0608.1908.290	N12-0432	JABYXX000000000		ASM1338188v1	4b	CC2	Different Shades of Listeria monocytogenes: Strain, Serotype, and Lineage-Based Variability in Virulence and Stress Tolerance Profiles	Muchaamba et al. 2023
NCBI	2023.EXT.0608.1910.260	N11-1846	JABYYG000000000		ASM1338206v1	4b	CC2	Different Shades of Listeria monocytogenes: Strain, Serotype, and Lineage-Based Variability in Virulence and Stress Tolerance Profiles	Muchaamba et al. 2023
NCBI	2023.EXT.0214.1201.010	07PF0776	PRJNA78811	SAMN02604190	ASM25890v1	4b	CC4	Impact of exposure to cold and cold-osmotic stresses on virulence-associated characteristics of Listeria monocytogenes strains	Alves et al., 2020
GENPAT	2021.TE.312882.1.34	2021.TE.312882.1.34	PRJNA821663	SAMN27119461	ASM2328466v1	4b	CC218	Atypical Serogroup IVb-v1 of Listeria monocytogenes Assigned to New ST2801, Widely Spread and Persistent in the Environment of a Pork-Meat Producing Plant of Central Italy	Guidi et al., 2022
GENPAT	2021.TE.312882.1.11	2021.TE.312882.1.11	PRJNA821663	SAMN27119440	ASM2328508v1	4b	CC218	Atypical Serogroup IVb-v1 of Listeria monocytogenes Assigned to New ST2801, Widely Spread and Persistent in the Environment of a Pork-Meat Producing Plant of Central Italy	Guidi et al., 2022
GENPAT	2021.TE.305806.1.8	2021.TE.305806.1.8	PRJNA821663	SAMN27119438	ASM2328509v1	4b	CC218	Atypical Serogroup IVb-v1 of Listeria monocytogenes Assigned to New ST2801, Widely Spread and Persistent in the Environment of a Pork-Meat Producing Plant of Central Italy	Guidi et al., 2022
GENPAT	2021.TE.305806.1.7	2021.TE.305806.1.7	PRJNA821663	SAMN27119437	ASM2328511v1	4b	CC218	Atypical Serogroup IVb-v1 of Listeria monocytogenes Assigned to New ST2801, Widely Spread and Persistent in the Environment of a Pork-Meat Producing Plant of Central Italy	Guidi et al., 2022
GENPAT	2021.TE.305806.1.6	2021.TE.305806.1.6	PRJNA821663	SAMN27119436	ASM2328515v1	4b	CC218	Atypical Serogroup IVb-v1 of Listeria monocytogenes Assigned to New ST2801, Widely Spread and Persistent in the Environment of a Pork-Meat Producing Plant of Central Italy	Guidi et al., 2022
GENPAT	2021.TE.165406.1.2	2021.TE.165406.1.2	PRJNA947067	SAMN33837380	JARNBL000000000	4b	CC6	The Slaughterhouse as Hotspot of CC1 and CC6 Listeria monocytogenes Strains with Hypervirulent Profiles in an Integrated Poultry Chain of Italy	Guidi et al. 2023
GENPAT	2021.TE.165406.1.3	2021.TE.165406.1.3	PRJNA947067	SAMN33837381	JARNBM000000000	4b	CC6	The Slaughterhouse as Hotspot of CC1 and CC6 Listeria monocytogenes Strains with Hypervirulent Profiles in an Integrated Poultry Chain of Italy	Guidi et al. 2023
GENPAT	2021.TE.165406.1.4	2021.TE.165406.1.4	PRJNA947067	SAMN33837382	JARNBN000000000	4b	CC6	The Slaughterhouse as Hotspot of CC1 and CC6 Listeria monocytogenes Strains with Hypervirulent Profiles in an Integrated Poultry Chain of Italy	Guidi et al. 2023
GENPAT	2021.TE.165406.1.5	2021.TE.165406.1.5	PRJNA947067	SAMN33837383	JARNBO000000000	4b	CC6	The Slaughterhouse as Hotspot of CC1 and CC6 Listeria monocytogenes Strains with Hypervirulent Profiles in an Integrated Poultry Chain of Italy	Guidi et al. 2023
GENPAT	2021.TE.165406.1.6	2021.TE.165406.1.6	PRJNA947067	SAMN33837384	JARNBP000000000	4b	CC6	The Slaughterhouse as Hotspot of CC1 and CC6 Listeria monocytogenes Strains with Hypervirulent Profiles in an Integrated Poultry Chain of Italy	Guidi et al. 2023
GENPAT	2021.TE.165406.1.7	2021.TE.165406.1.7	PRJNA947067	SAMN33837385	JARNBQ000000000	4b	CC6	The Slaughterhouse as Hotspot of CC1 and CC6 Listeria monocytogenes Strains with Hypervirulent Profiles in an Integrated Poultry Chain of Italy	Guidi et al. 2023
GENPAT	2021.TE.165406.1.8	2021.TE.165406.1.8	PRJNA947067	SAMN33837386	JARNBR000000000	4b	CC6	The Slaughterhouse as Hotspot of CC1 and CC6 Listeria monocytogenes Strains with Hypervirulent Profiles in an Integrated Poultry Chain of Italy	Guidi et al. 2023
GENPAT	2021.TE.165406.1.9	2021.TE.165406.1.9	PRJNA947067	SAMN33837387	JARNBS000000000	4b	CC6	The Slaughterhouse as Hotspot of CC1 and CC6 Listeria monocytogenes Strains with Hypervirulent Profiles in an Integrated Poultry Chain of Italy	Guidi et al. 2023
GENPAT	2021.TE.165406.1.10	2021.TE.165406.1.10	PRJNA947067	SAMN33837388	JARNBT000000000	4b	CC1	The Slaughterhouse as Hotspot of CC1 and CC6 Listeria monocytogenes Strains with Hypervirulent Profiles in an Integrated Poultry Chain of Italy	Guidi et al. 2023
GENPAT	2021.TE.165406.1.11	2021.TE.165406.1.11	PRJNA947067	SAMN33837389	JARNBU000000000	4b	CC1	The Slaughterhouse as Hotspot of CC1 and CC6 Listeria monocytogenes Strains with Hypervirulent Profiles in an Integrated Poultry Chain of Italy	Guidi et al. 2023
GENPAT	2021.TE.165406.1.12	2021.TE.165406.1.12	PRJNA947067	SAMN33837390	JARNBV000000000	4b	CC1	The Slaughterhouse as Hotspot of CC1 and CC6 Listeria monocytogenes Strains with Hypervirulent Profiles in an Integrated Poultry Chain of Italy	Guidi et al. 2023
GENPAT	2021.TE.165406.1.13	2021.TE.165406.1.13	PRJNA947067	SAMN33837391	JARNBW000000000	4b	CC1	The Slaughterhouse as Hotspot of CC1 and CC6 Listeria monocytogenes Strains with Hypervirulent Profiles in an Integrated Poultry Chain of Italy	Guidi et al. 2023
GENPAT	2021.TE.165406.1.14	2021.TE.165406.1.14	PRJNA947067	SAMN33837392	JARNBX000000000	4b	CC1	The Slaughterhouse as Hotspot of CC1 and CC6 Listeria monocytogenes Strains with Hypervirulent Profiles in an Integrated Poultry Chain of Italy	Guidi et al. 2023
GENPAT	2021.TE.165406.1.15	2021.TE.165406.1.15	PRJNA947067	SAMN33837393	JARNBY000000000	4b	CC1	The Slaughterhouse as Hotspot of CC1 and CC6 Listeria monocytogenes Strains with Hypervirulent Profiles in an Integrated Poultry Chain of Italy	Guidi et al. 2023
GENPAT	2021.TE.165406.1.16	2021.TE.165406.1.16	PRJNA947067	SAMN33837394	JARNBZ000000000	4b	CC1	The Slaughterhouse as Hotspot of CC1 and CC6 Listeria monocytogenes Strains with Hypervirulent Profiles in an Integrated Poultry Chain of Italy	Guidi et al. 2023
GENPAT	2021.TE.165406.1.17	2021.TE.165406.1.17	PRJNA947067	SAMN33837395	JARNCA000000000	4b	CC1	The Slaughterhouse as Hotspot of CC1 and CC6 Listeria monocytogenes Strains with Hypervirulent Profiles in an Integrated Poultry Chain of Italy	Guidi et al. 2023
GENPAT	2021.TE.165406.1.18	2021.TE.165406.1.18	PRJNA947067	SAMN33837396	JARNCB000000000	4b	CC1	The Slaughterhouse as Hotspot of CC1 and CC6 Listeria monocytogenes Strains with Hypervirulent Profiles in an Integrated Poultry Chain of Italy	Guidi et al. 2023
GENPAT	2021.TE.165406.1.19	2021.TE.165406.1.19	PRJNA947067	SAMN33837397	JARNCC000000000	4b	CC6	The Slaughterhouse as Hotspot of CC1 and CC6 Listeria monocytogenes Strains with Hypervirulent Profiles in an Integrated Poultry Chain of Italy	Guidi et al. 2023
GENPAT	2021.TE.165406.1.20	2021.TE.165406.1.20	PRJNA947067	SAMN33837398	JARNCD000000000	4b	CC1	The Slaughterhouse as Hotspot of CC1 and CC6 Listeria monocytogenes Strains with Hypervirulent Profiles in an Integrated Poultry Chain of Italy	Guidi et al. 2023
GENPAT	2021.TE.165406.1.21	2021.TE.165406.1.21	PRJNA947067	SAMN33837399	JARNCE000000000	4b	CC1	The Slaughterhouse as Hotspot of CC1 and CC6 Listeria monocytogenes Strains with Hypervirulent Profiles in an Integrated Poultry Chain of Italy	Guidi et al. 2023
GENPAT	2021.TE.165406.1.22	2021.TE.165406.1.22	PRJNA947067	SAMN33837400	JARNCF000000000	4b	CC1	The Slaughterhouse as Hotspot of CC1 and CC6 Listeria monocytogenes Strains with Hypervirulent Profiles in an Integrated Poultry Chain of Italy	Guidi et al. 2023
GENPAT	2021.TE.165406.1.23	2021.TE.165406.1.23	PRJNA947067	SAMN33837401	JARNCG000000000	1\2a	CC9	The Slaughterhouse as Hotspot of CC1 and CC6 Listeria monocytogenes Strains with Hypervirulent Profiles in an Integrated Poultry Chain of Italy	Guidi et al. 2023
GENPAT	2021.TE.165406.1.24	2021.TE.165406.1.24	PRJNA947067	SAMN33837402	JARNCH000000000	1\2a	CC9	The Slaughterhouse as Hotspot of CC1 and CC6 Listeria monocytogenes Strains with Hypervirulent Profiles in an Integrated Poultry Chain of Italy	Guidi et al. 2023
GENPAT	2021.TE.165406.1.25	2021.TE.165406.1.25	PRJNA947067	SAMN33837403	JARNCI000000000	1\2a	CC121	The Slaughterhouse as Hotspot of CC1 and CC6 Listeria monocytogenes Strains with Hypervirulent Profiles in an Integrated Poultry Chain of Italy	Guidi et al. 2023
GENPAT	2021.TE.165406.1.26	2021.TE.165406.1.26	PRJNA947067	SAMN33837404	JARNCJ000000000	4b	CC6	The Slaughterhouse as Hotspot of CC1 and CC6 Listeria monocytogenes Strains with Hypervirulent Profiles in an Integrated Poultry Chain of Italy	Guidi et al. 2023
GENPAT	2021.TE.165406.1.27	2021.TE.165406.1.27	PRJNA947067	SAMN33837405	JARNCK000000000	1\2a	CC9	The Slaughterhouse as Hotspot of CC1 and CC6 Listeria monocytogenes Strains with Hypervirulent Profiles in an Integrated Poultry Chain of Italy	Guidi et al. 2023
GENPAT	2021.TE.165406.1.28	2021.TE.165406.1.28	PRJNA947067	SAMN33837406	JARNCL000000000	4b	CC6	The Slaughterhouse as Hotspot of CC1 and CC6 Listeria monocytogenes Strains with Hypervirulent Profiles in an Integrated Poultry Chain of Italy	Guidi et al. 2023
GENPAT	2021.TE.165406.1.29	2021.TE.165406.1.29	PRJNA947067	SAMN33837407	JARNCM000000000	4b	CC1	The Slaughterhouse as Hotspot of CC1 and CC6 Listeria monocytogenes Strains with Hypervirulent Profiles in an Integrated Poultry Chain of Italy	Guidi et al. 2023
GENPAT	2021.TE.165406.1.30	2021.TE.165406.1.30	PRJNA947067	SAMN33837408	JARNCN000000000	1\2a	CC121	The Slaughterhouse as Hotspot of CC1 and CC6 Listeria monocytogenes Strains with Hypervirulent Profiles in an Integrated Poultry Chain of Italy	Guidi et al. 2023
GENPAT	2021.TE.165406.1.31	2021.TE.165406.1.31	PRJNA947067	SAMN33837409	JARNCO000000000	4b	CC1	The Slaughterhouse as Hotspot of CC1 and CC6 Listeria monocytogenes Strains with Hypervirulent Profiles in an Integrated Poultry Chain of Italy	Guidi et al. 2023
GENPAT	2021.TE.165406.1.32	2021.TE.165406.1.32	PRJNA947067	SAMN33837410	JARNCP000000000	1\2a	CC9	The Slaughterhouse as Hotspot of CC1 and CC6 Listeria monocytogenes Strains with Hypervirulent Profiles in an Integrated Poultry Chain of Italy	Guidi et al. 2023
GENPAT	2021.TE.165406.1.33	2021.TE.165406.1.33	PRJNA947067	SAMN33837411	JARNCQ000000000	1\2a	CC9	The Slaughterhouse as Hotspot of CC1 and CC6 Listeria monocytogenes Strains with Hypervirulent Profiles in an Integrated Poultry Chain of Italy	Guidi et al. 2023
GENPAT	2021.TE.165406.1.34	2021.TE.165406.1.34	PRJNA947067	SAMN33837412	JARNCR000000000	1\2a	CC9	The Slaughterhouse as Hotspot of CC1 and CC6 Listeria monocytogenes Strains with Hypervirulent Profiles in an Integrated Poultry Chain of Italy	Guidi et al. 2023
GENPAT	2021.TE.165406.1.35	2021.TE.165406.1.35	PRJNA947067	SAMN33837413	JARNCS000000000	1\2a	CC9	The Slaughterhouse as Hotspot of CC1 and CC6 Listeria monocytogenes Strains with Hypervirulent Profiles in an Integrated Poultry Chain of Italy	Guidi et al. 2023
GENPAT	2021.TE.165406.1.36	2021.TE.165406.1.36	PRJNA947067	SAMN33837414	JARNCT000000000	1\2a	CC9	The Slaughterhouse as Hotspot of CC1 and CC6 Listeria monocytogenes Strains with Hypervirulent Profiles in an Integrated Poultry Chain of Italy	Guidi et al. 2023
GENPAT	2021.TE.165406.1.37	2021.TE.165406.1.37	PRJNA947067	SAMN33837415	JARNCU000000000	1\2a	CC9	The Slaughterhouse as Hotspot of CC1 and CC6 Listeria monocytogenes Strains with Hypervirulent Profiles in an Integrated Poultry Chain of Italy	Guidi et al. 2023
GENPAT	2021.TE.165406.1.38	2021.TE.165406.1.38	PRJNA947067	SAMN33837416	JARNCV000000000	1\2a	CC9	The Slaughterhouse as Hotspot of CC1 and CC6 Listeria monocytogenes Strains with Hypervirulent Profiles in an Integrated Poultry Chain of Italy	Guidi et al. 2023
GENPAT	2021.TE.165406.1.39	2021.TE.165406.1.39	PRJNA947067	SAMN33837417	JARNCW000000000	1\2a	CC9	The Slaughterhouse as Hotspot of CC1 and CC6 Listeria monocytogenes Strains with Hypervirulent Profiles in an Integrated Poultry Chain of Italy	Guidi et al. 2023
GENPAT	2021.TE.165406.1.40	2021.TE.165406.1.40	PRJNA947067	SAMN33837418	JARNCX000000000	1\2a	CC9	The Slaughterhouse as Hotspot of CC1 and CC6 Listeria monocytogenes Strains with Hypervirulent Profiles in an Integrated Poultry Chain of Italy	Guidi et al. 2023
GENPAT	2021.TE.165406.1.41	2021.TE.165406.1.41	PRJNA947067	SAMN33837419	JARNCY000000000	1\2a	CC9	The Slaughterhouse as Hotspot of CC1 and CC6 Listeria monocytogenes Strains with Hypervirulent Profiles in an Integrated Poultry Chain of Italy	Guidi et al. 2023
GENPAT	2021.TE.165406.1.42	2021.TE.165406.1.42	PRJNA947067	SAMN33837420	JARNCZ000000000	1\2a	CC9	The Slaughterhouse as Hotspot of CC1 and CC6 Listeria monocytogenes Strains with Hypervirulent Profiles in an Integrated Poultry Chain of Italy	Guidi et al. 2023
GENPAT	2021.TE.165406.1.43	2021.TE.165406.1.43	PRJNA947067	SAMN33837421	JARNDA000000000	1\2a	CC9	The Slaughterhouse as Hotspot of CC1 and CC6 Listeria monocytogenes Strains with Hypervirulent Profiles in an Integrated Poultry Chain of Italy	Guidi et al. 2023
GENPAT	2021.TE.165406.1.44	2021.TE.165406.1.44	PRJNA947067	SAMN33837422	JARNDB000000000	1\2a	CC9	The Slaughterhouse as Hotspot of CC1 and CC6 Listeria monocytogenes Strains with Hypervirulent Profiles in an Integrated Poultry Chain of Italy	Guidi et al. 2023
GENPAT	2021.TE.165406.1.45	2021.TE.165406.1.45	PRJNA947067	SAMN33837423	JARNDC000000000	1\2a	CC9	The Slaughterhouse as Hotspot of CC1 and CC6 Listeria monocytogenes Strains with Hypervirulent Profiles in an Integrated Poultry Chain of Italy	Guidi et al. 2023
GENPAT	2021.TE.165406.1.46	2021.TE.165406.1.46	PRJNA947067	SAMN33837424	JARNDD000000000	1\2a	CC9	The Slaughterhouse as Hotspot of CC1 and CC6 Listeria monocytogenes Strains with Hypervirulent Profiles in an Integrated Poultry Chain of Italy	Guidi et al. 2023
GENPAT	2021.TE.165406.1.47	2021.TE.165406.1.47	PRJNA947067	SAMN33837425	JARNDE000000000	1\2a	CC9	The Slaughterhouse as Hotspot of CC1 and CC6 Listeria monocytogenes Strains with Hypervirulent Profiles in an Integrated Poultry Chain of Italy	Guidi et al. 2023
GENPAT	2021.TE.165406.1.48	2021.TE.165406.1.48	PRJNA947067	SAMN33837426	JARNDF000000000	1\2a	CC9	The Slaughterhouse as Hotspot of CC1 and CC6 Listeria monocytogenes Strains with Hypervirulent Profiles in an Integrated Poultry Chain of Italy	Guidi et al. 2023
GENPAT	2021.TE.165406.1.49	2021.TE.165406.1.49	PRJNA947067	SAMN33837427	JARNDG000000000	1\2a	CC9	The Slaughterhouse as Hotspot of CC1 and CC6 Listeria monocytogenes Strains with Hypervirulent Profiles in an Integrated Poultry Chain of Italy	Guidi et al. 2023
GENPAT	2021.TE.165406.1.50	2021.TE.165406.1.50	PRJNA947067	SAMN33837428	JARNDH000000000	1\2a	CC9	The Slaughterhouse as Hotspot of CC1 and CC6 Listeria monocytogenes Strains with Hypervirulent Profiles in an Integrated Poultry Chain of Italy	Guidi et al. 2023
GENPAT	2021.TE.165406.1.51	2021.TE.165406.1.51	PRJNA947067	SAMN33837429	JARNDI000000000	1\2a	CC9	The Slaughterhouse as Hotspot of CC1 and CC6 Listeria monocytogenes Strains with Hypervirulent Profiles in an Integrated Poultry Chain of Italy	Guidi et al. 2023
GENPAT	2021.TE.165406.1.52	2021.TE.165406.1.52	PRJNA947067	SAMN33837430	JARNDJ000000000	1\2a	CC9	The Slaughterhouse as Hotspot of CC1 and CC6 Listeria monocytogenes Strains with Hypervirulent Profiles in an Integrated Poultry Chain of Italy	Guidi et al. 2023
GENPAT	2021.TE.165406.1.53	2021.TE.165406.1.53	PRJNA947067	SAMN33837431	JARNDK000000000	1\2a	CC9	The Slaughterhouse as Hotspot of CC1 and CC6 Listeria monocytogenes Strains with Hypervirulent Profiles in an Integrated Poultry Chain of Italy	Guidi et al. 2023
GENPAT	2021.TE.165406.1.54	2021.TE.165406.1.54	PRJNA947067	SAMN33837432	JARNDL000000000	1\2a	CC9	The Slaughterhouse as Hotspot of CC1 and CC6 Listeria monocytogenes Strains with Hypervirulent Profiles in an Integrated Poultry Chain of Italy	Guidi et al. 2023
GENPAT	2021.TE.165406.1.55	2021.TE.165406.1.55	PRJNA947067	SAMN33837433	JARNDM000000000	1\2a	CC9	The Slaughterhouse as Hotspot of CC1 and CC6 Listeria monocytogenes Strains with Hypervirulent Profiles in an Integrated Poultry Chain of Italy	Guidi et al. 2023
GENPAT	2021.TE.165406.1.56	2021.TE.165406.1.56	PRJNA947067	SAMN33837434	JARNDN000000000	1\2a	CC9	The Slaughterhouse as Hotspot of CC1 and CC6 Listeria monocytogenes Strains with Hypervirulent Profiles in an Integrated Poultry Chain of Italy	Guidi et al. 2023
GENPAT	2021.TE.165406.1.57	2021.TE.165406.1.57	PRJNA947067	SAMN33837435	JARNDO000000000	1\2a	CC9	The Slaughterhouse as Hotspot of CC1 and CC6 Listeria monocytogenes Strains with Hypervirulent Profiles in an Integrated Poultry Chain of Italy	Guidi et al. 2023
GENPAT	2021.TE.165406.1.58	2021.TE.165406.1.58	PRJNA947067	SAMN33837436	JARNDP000000000	1\2a	CC9	The Slaughterhouse as Hotspot of CC1 and CC6 Listeria monocytogenes Strains with Hypervirulent Profiles in an Integrated Poultry Chain of Italy	Guidi et al. 2023
GENPAT	2021.TE.165406.1.59	2021.TE.165406.1.59	PRJNA947067	SAMN33837437	JARNDQ000000000	1\2a	CC9	The Slaughterhouse as Hotspot of CC1 and CC6 Listeria monocytogenes Strains with Hypervirulent Profiles in an Integrated Poultry Chain of Italy	Guidi et al. 2023
GENPAT	2021.TE.165406.1.60	2021.TE.165406.1.60	PRJNA947067	SAMN33837438	JARNDR000000000	1\2a	CC121	The Slaughterhouse as Hotspot of CC1 and CC6 Listeria monocytogenes Strains with Hypervirulent Profiles in an Integrated Poultry Chain of Italy	Guidi et al. 2023
GENPAT	2021.TE.165406.1.61	2021.TE.165406.1.61	PRJNA947067	SAMN33837439	JARNDS000000000	4b	CC6	The Slaughterhouse as Hotspot of CC1 and CC6 Listeria monocytogenes Strains with Hypervirulent Profiles in an Integrated Poultry Chain of Italy	Guidi et al. 2023
GENPAT	2021.TE.165406.1.62	2021.TE.165406.1.62	PRJNA947067	SAMN33837440	JARNDT000000000	1\2a	CC121	The Slaughterhouse as Hotspot of CC1 and CC6 Listeria monocytogenes Strains with Hypervirulent Profiles in an Integrated Poultry Chain of Italy	Guidi et al. 2023
GENPAT	2021.TE.165406.1.63	2021.TE.165406.1.63	PRJNA947067	SAMN33837441	JARNDU000000000	4b	CC1	The Slaughterhouse as Hotspot of CC1 and CC6 Listeria monocytogenes Strains with Hypervirulent Profiles in an Integrated Poultry Chain of Italy	Guidi et al. 2023
GENPAT	2021.TE.165406.1.64	2021.TE.165406.1.64	PRJNA947067	SAMN33837442	JARNDV000000000	4b	CC6	The Slaughterhouse as Hotspot of CC1 and CC6 Listeria monocytogenes Strains with Hypervirulent Profiles in an Integrated Poultry Chain of Italy	Guidi et al. 2023
GENPAT	2021.TE.165406.1.65	2021.TE.165406.1.65	PRJNA947067	SAMN33837443	JARNDW000000000	4b	CC6	The Slaughterhouse as Hotspot of CC1 and CC6 Listeria monocytogenes Strains with Hypervirulent Profiles in an Integrated Poultry Chain of Italy	Guidi et al. 2023
GENPAT	2021.TE.165406.1.66	2021.TE.165406.1.66	PRJNA947067	SAMN33837444	JARNDX000000000	4b	CC1	The Slaughterhouse as Hotspot of CC1 and CC6 Listeria monocytogenes Strains with Hypervirulent Profiles in an Integrated Poultry Chain of Italy	Guidi et al. 2023
GENPAT	2021.TE.165406.1.67	2021.TE.165406.1.67	PRJNA947067	SAMN33837445	JARNDY000000000	4b	CC6	The Slaughterhouse as Hotspot of CC1 and CC6 Listeria monocytogenes Strains with Hypervirulent Profiles in an Integrated Poultry Chain of Italy	Guidi et al. 2023
GENPAT	2021.TE.165406.1.68	2021.TE.165406.1.68	PRJNA947067	SAMN33837446	JARNDZ000000000	4b	CC6	The Slaughterhouse as Hotspot of CC1 and CC6 Listeria monocytogenes Strains with Hypervirulent Profiles in an Integrated Poultry Chain of Italy	Guidi et al. 2023
GENPAT	2021.TE.165406.1.69	2021.TE.165406.1.69	PRJNA947067	SAMN33837447	JARNEA000000000	1\2a	CC121	The Slaughterhouse as Hotspot of CC1 and CC6 Listeria monocytogenes Strains with Hypervirulent Profiles in an Integrated Poultry Chain of Italy	Guidi et al. 2023
GENPAT	2021.TE.165406.1.70	2021.TE.165406.1.70	PRJNA947067	SAMN33837448	JARNEB000000000	4b	CC1	The Slaughterhouse as Hotspot of CC1 and CC6 Listeria monocytogenes Strains with Hypervirulent Profiles in an Integrated Poultry Chain of Italy	Guidi et al. 2023
GENPAT	2021.TE.165406.1.71	2021.TE.165406.1.71	PRJNA947067	SAMN33837449	JARNEC000000000	1\2a	CC121	The Slaughterhouse as Hotspot of CC1 and CC6 Listeria monocytogenes Strains with Hypervirulent Profiles in an Integrated Poultry Chain of Italy	Guidi et al. 2023
GENPAT	2021.TE.165406.1.72	2021.TE.165406.1.72	PRJNA947067	SAMN33837450	JARNED000000000	4b	CC6	The Slaughterhouse as Hotspot of CC1 and CC6 Listeria monocytogenes Strains with Hypervirulent Profiles in an Integrated Poultry Chain of Italy	Guidi et al. 2023
GENPAT	2021.TE.165406.1.73	2021.TE.165406.1.73	PRJNA947067	SAMN33837451	JARNEE000000000	4b	CC6	The Slaughterhouse as Hotspot of CC1 and CC6 Listeria monocytogenes Strains with Hypervirulent Profiles in an Integrated Poultry Chain of Italy	Guidi et al. 2023
GENPAT	2021.TE.165406.1.74	2021.TE.165406.1.74	PRJNA947067	SAMN33837452	JARNEF000000000	4b	CC6	The Slaughterhouse as Hotspot of CC1 and CC6 Listeria monocytogenes Strains with Hypervirulent Profiles in an Integrated Poultry Chain of Italy	Guidi et al. 2023
GENPAT	2021.TE.165406.1.75	2021.TE.165406.1.75	PRJNA947067	SAMN33837453	JARNEG000000000	1\2a	CC121	The Slaughterhouse as Hotspot of CC1 and CC6 Listeria monocytogenes Strains with Hypervirulent Profiles in an Integrated Poultry Chain of Italy	Guidi et al. 2023
GENPAT	2021.TE.165406.1.76	2021.TE.165406.1.76	PRJNA947067	SAMN33837454	JARNEH000000000	4b	CC6	The Slaughterhouse as Hotspot of CC1 and CC6 Listeria monocytogenes Strains with Hypervirulent Profiles in an Integrated Poultry Chain of Italy	Guidi et al. 2023
GENPAT	2021.TE.165406.1.77	2021.TE.165406.1.77	PRJNA947067	SAMN33837455	JARNEI000000000	1\2a	CC9	The Slaughterhouse as Hotspot of CC1 and CC6 Listeria monocytogenes Strains with Hypervirulent Profiles in an Integrated Poultry Chain of Italy	Guidi et al. 2023
GENPAT	2021.TE.165406.1.78	2021.TE.165406.1.78	PRJNA947067	SAMN33837456	JARNEJ000000000	4b	CC1	The Slaughterhouse as Hotspot of CC1 and CC6 Listeria monocytogenes Strains with Hypervirulent Profiles in an Integrated Poultry Chain of Italy	Guidi et al. 2023
GENPAT	2021.TE.165406.1.79	2021.TE.165406.1.79	PRJNA947067	SAMN33837457	JARNEK000000000	1\2a	CC121	The Slaughterhouse as Hotspot of CC1 and CC6 Listeria monocytogenes Strains with Hypervirulent Profiles in an Integrated Poultry Chain of Italy	Guidi et al. 2023
GENPAT	2021.TE.165406.1.80	2021.TE.165406.1.80	PRJNA947067	SAMN33837458	JARNEL000000000	4b	CC6	The Slaughterhouse as Hotspot of CC1 and CC6 Listeria monocytogenes Strains with Hypervirulent Profiles in an Integrated Poultry Chain of Italy	Guidi et al. 2023
GENPAT	2021.TE.165406.1.81	2021.TE.165406.1.81	PRJNA947067	SAMN33837459	JARNEM000000000	4b	CC6	The Slaughterhouse as Hotspot of CC1 and CC6 Listeria monocytogenes Strains with Hypervirulent Profiles in an Integrated Poultry Chain of Italy	Guidi et al. 2023
GENPAT	2021.TE.165406.1.82	2021.TE.165406.1.82	PRJNA947067	SAMN33837460	JARNEN000000000	1\2a	CC121	The Slaughterhouse as Hotspot of CC1 and CC6 Listeria monocytogenes Strains with Hypervirulent Profiles in an Integrated Poultry Chain of Italy	Guidi et al. 2023
GENPAT	2021.TE.165406.1.83	2021.TE.165406.1.83	PRJNA947067	SAMN33837461	JARNEO000000000	4b	CC1	The Slaughterhouse as Hotspot of CC1 and CC6 Listeria monocytogenes Strains with Hypervirulent Profiles in an Integrated Poultry Chain of Italy	Guidi et al. 2023
GENPAT	2021.TE.165406.1.84	2021.TE.165406.1.84	PRJNA947067	SAMN33837462	JARNEP000000000	1\2a	CC121	The Slaughterhouse as Hotspot of CC1 and CC6 Listeria monocytogenes Strains with Hypervirulent Profiles in an Integrated Poultry Chain of Italy	Guidi et al. 2023
GENPAT	2021.TE.165406.1.85	2021.TE.165406.1.85	PRJNA947067	SAMN33837463	JARNEQ000000000	4b	CC6	The Slaughterhouse as Hotspot of CC1 and CC6 Listeria monocytogenes Strains with Hypervirulent Profiles in an Integrated Poultry Chain of Italy	Guidi et al. 2023
GENPAT	2021.TE.165406.1.86	2021.TE.165406.1.86	PRJNA947067	SAMN33837464	JARNER000000000	1\2a	CC121	The Slaughterhouse as Hotspot of CC1 and CC6 Listeria monocytogenes Strains with Hypervirulent Profiles in an Integrated Poultry Chain of Italy	Guidi et al. 2023
GENPAT	2021.TE.165406.1.87	2021.TE.165406.1.87	PRJNA947067	SAMN33837465	JARNES000000000	1\2a	CC9	The Slaughterhouse as Hotspot of CC1 and CC6 Listeria monocytogenes Strains with Hypervirulent Profiles in an Integrated Poultry Chain of Italy	Guidi et al. 2023
GENPAT	2021.TE.165406.1.88	2021.TE.165406.1.88	PRJNA947067	SAMN33837466	JARNET000000000	1\2a	CC9	The Slaughterhouse as Hotspot of CC1 and CC6 Listeria monocytogenes Strains with Hypervirulent Profiles in an Integrated Poultry Chain of Italy	Guidi et al. 2023
GENPAT	2021.TE.165406.1.89	2021.TE.165406.1.89	PRJNA947067	SAMN33837467	JARNEU000000000	1\2a	CC9	The Slaughterhouse as Hotspot of CC1 and CC6 Listeria monocytogenes Strains with Hypervirulent Profiles in an Integrated Poultry Chain of Italy	Guidi et al. 2023
GENPAT	2021.TE.165406.1.90	2021.TE.165406.1.90	PRJNA947067	SAMN33837468	JARNEV000000000	1\2a	CC9	The Slaughterhouse as Hotspot of CC1 and CC6 Listeria monocytogenes Strains with Hypervirulent Profiles in an Integrated Poultry Chain of Italy	Guidi et al. 2023
GENPAT	2021.TE.165406.1.91	2021.TE.165406.1.91	PRJNA947067	SAMN33837469	JARNEW000000000	1\2a	CC9	The Slaughterhouse as Hotspot of CC1 and CC6 Listeria monocytogenes Strains with Hypervirulent Profiles in an Integrated Poultry Chain of Italy	Guidi et al. 2023
GENPAT	2021.TE.165406.1.92	2021.TE.165406.1.92	PRJNA947067	SAMN33837470	JARNEX000000000	1\2a	CC9	The Slaughterhouse as Hotspot of CC1 and CC6 Listeria monocytogenes Strains with Hypervirulent Profiles in an Integrated Poultry Chain of Italy	Guidi et al. 2023
GENPAT	2021.TE.165406.1.93	2021.TE.165406.1.93	PRJNA947067	SAMN33837471	JARNEY000000000	1\2a	CC9	The Slaughterhouse as Hotspot of CC1 and CC6 Listeria monocytogenes Strains with Hypervirulent Profiles in an Integrated Poultry Chain of Italy	Guidi et al. 2023
GENPAT	2021.TE.165406.1.94	2021.TE.165406.1.94	PRJNA947067	SAMN33837472	JARNEZ000000000	1\2a	CC9	The Slaughterhouse as Hotspot of CC1 and CC6 Listeria monocytogenes Strains with Hypervirulent Profiles in an Integrated Poultry Chain of Italy	Guidi et al. 2023
GENPAT	2021.TE.165406.1.95	2021.TE.165406.1.95	PRJNA947067	SAMN33837473	JARNFA000000000	1\2a	CC9	The Slaughterhouse as Hotspot of CC1 and CC6 Listeria monocytogenes Strains with Hypervirulent Profiles in an Integrated Poultry Chain of Italy	Guidi et al. 2023
GENPAT	2021.TE.165406.1.97	2021.TE.165406.1.97	PRJNA947067	SAMN33837474	JARNFB000000000	1\2a	CC9	The Slaughterhouse as Hotspot of CC1 and CC6 Listeria monocytogenes Strains with Hypervirulent Profiles in an Integrated Poultry Chain of Italy	Guidi et al. 2023
GENPAT	2021.TE.165406.1.98	2021.TE.165406.1.98	PRJNA947067	SAMN33837475	JARNFC000000000	1\2a	CC9	The Slaughterhouse as Hotspot of CC1 and CC6 Listeria monocytogenes Strains with Hypervirulent Profiles in an Integrated Poultry Chain of Italy	Guidi et al. 2023
GENPAT	2021.TE.165406.1.99	2021.TE.165406.1.99	PRJNA947067	SAMN33837476	JARNFD000000000	1\2a	CC9	The Slaughterhouse as Hotspot of CC1 and CC6 Listeria monocytogenes Strains with Hypervirulent Profiles in an Integrated Poultry Chain of Italy	Guidi et al. 2023
GENPAT	2021.TE.165406.1.100	2021.TE.165406.1.100	PRJNA947067	SAMN33837477	JARNFE000000000	1\2a	CC9	The Slaughterhouse as Hotspot of CC1 and CC6 Listeria monocytogenes Strains with Hypervirulent Profiles in an Integrated Poultry Chain of Italy	Guidi et al. 2023
GENPAT	2021.TE.165406.1.101	2021.TE.165406.1.101	PRJNA947067	SAMN33837478	JARNFF000000000	1\2a	CC9	The Slaughterhouse as Hotspot of CC1 and CC6 Listeria monocytogenes Strains with Hypervirulent Profiles in an Integrated Poultry Chain of Italy	Guidi et al. 2023
GENPAT	2021.TE.165406.1.102	2021.TE.165406.1.102	PRJNA947067	SAMN33837479	JARNFG000000000	1\2a	CC9	The Slaughterhouse as Hotspot of CC1 and CC6 Listeria monocytogenes Strains with Hypervirulent Profiles in an Integrated Poultry Chain of Italy	Guidi et al. 2023
GENPAT	2021.TE.165406.1.103	2021.TE.165406.1.103	PRJNA947067	SAMN33837480	JARNFH000000000	1\2a	CC121	The Slaughterhouse as Hotspot of CC1 and CC6 Listeria monocytogenes Strains with Hypervirulent Profiles in an Integrated Poultry Chain of Italy	Guidi et al. 2023
GENPAT	2021.TE.165406.1.104	2021.TE.165406.1.104	PRJNA947067	SAMN33837481	JARNFI000000000	1\2a	CC9	The Slaughterhouse as Hotspot of CC1 and CC6 Listeria monocytogenes Strains with Hypervirulent Profiles in an Integrated Poultry Chain of Italy	Guidi et al. 2023
GENPAT	2021.TE.165406.1.105	2021.TE.165406.1.105	PRJNA947067	SAMN33837482	JARNFJ000000000	1\2a	CC121	The Slaughterhouse as Hotspot of CC1 and CC6 Listeria monocytogenes Strains with Hypervirulent Profiles in an Integrated Poultry Chain of Italy	Guidi et al. 2023
GENPAT	2021.TE.165406.1.106	2021.TE.165406.1.106	PRJNA947067	SAMN33837483	JARNFK000000000	1\2a	CC9	The Slaughterhouse as Hotspot of CC1 and CC6 Listeria monocytogenes Strains with Hypervirulent Profiles in an Integrated Poultry Chain of Italy	Guidi et al. 2023
GENPAT	2021.TE.165406.1.107	2021.TE.165406.1.107	PRJNA947067	SAMN33837484	JARNFL000000000	1\2a	CC9	The Slaughterhouse as Hotspot of CC1 and CC6 Listeria monocytogenes Strains with Hypervirulent Profiles in an Integrated Poultry Chain of Italy	Guidi et al. 2023
GENPAT	2021.TE.165406.1.108	2021.TE.165406.1.108	PRJNA947067	SAMN33837485	JARNFM000000000	1\2a	CC9	The Slaughterhouse as Hotspot of CC1 and CC6 Listeria monocytogenes Strains with Hypervirulent Profiles in an Integrated Poultry Chain of Italy	Guidi et al. 2023
GENPAT	2021.TE.165406.1.109	2021.TE.165406.1.109	PRJNA947067	SAMN33837486	JARNFN000000000	1\2a	CC9	The Slaughterhouse as Hotspot of CC1 and CC6 Listeria monocytogenes Strains with Hypervirulent Profiles in an Integrated Poultry Chain of Italy	Guidi et al. 2023
GENPAT	2021.TE.165406.1.110	2021.TE.165406.1.110	PRJNA947067	SAMN33837487	JARNFO000000000	4b	CC6	The Slaughterhouse as Hotspot of CC1 and CC6 Listeria monocytogenes Strains with Hypervirulent Profiles in an Integrated Poultry Chain of Italy	Guidi et al. 2023
GENPAT	2021.TE.165406.1.111	2021.TE.165406.1.111	PRJNA947067	SAMN33837488	JARNFP000000000	4b	CC6	The Slaughterhouse as Hotspot of CC1 and CC6 Listeria monocytogenes Strains with Hypervirulent Profiles in an Integrated Poultry Chain of Italy	Guidi et al. 2023
GENPAT	2021.TE.165406.1.112	2021.TE.165406.1.112	PRJNA947067	SAMN33837489	JARNFQ000000000	1\2a	CC9	The Slaughterhouse as Hotspot of CC1 and CC6 Listeria monocytogenes Strains with Hypervirulent Profiles in an Integrated Poultry Chain of Italy	Guidi et al. 2023
GENPAT	2021.TE.165406.1.113	2021.TE.165406.1.113	PRJNA947067	SAMN33837490	JARNFR000000000	4b	CC6	The Slaughterhouse as Hotspot of CC1 and CC6 Listeria monocytogenes Strains with Hypervirulent Profiles in an Integrated Poultry Chain of Italy	Guidi et al. 2023
GENPAT	2021.TE.165406.1.114	2021.TE.165406.1.114	PRJNA947067	SAMN33837491	JARNFS000000000	4b	CC1	The Slaughterhouse as Hotspot of CC1 and CC6 Listeria monocytogenes Strains with Hypervirulent Profiles in an Integrated Poultry Chain of Italy	Guidi et al. 2023
GENPAT	2021.TE.165406.1.115	2021.TE.165406.1.115	PRJNA947067	SAMN33837492	JARNFT000000000	4b	CC1	The Slaughterhouse as Hotspot of CC1 and CC6 Listeria monocytogenes Strains with Hypervirulent Profiles in an Integrated Poultry Chain of Italy	Guidi et al. 2023
GENPAT	2021.TE.165406.1.116	2021.TE.165406.1.116	PRJNA947067	SAMN33837493	JARNFU000000000	4b	CC6	The Slaughterhouse as Hotspot of CC1 and CC6 Listeria monocytogenes Strains with Hypervirulent Profiles in an Integrated Poultry Chain of Italy	Guidi et al. 2023
GENPAT	2021.TE.165406.1.117	2021.TE.165406.1.117	PRJNA947067	SAMN33837494	JARNFV000000000	4b	CC1	The Slaughterhouse as Hotspot of CC1 and CC6 Listeria monocytogenes Strains with Hypervirulent Profiles in an Integrated Poultry Chain of Italy	Guidi et al. 2023
GENPAT	2021.TE.165406.1.118	2021.TE.165406.1.118	PRJNA947067	SAMN33837495	JARNFW000000000	4b	CC1	The Slaughterhouse as Hotspot of CC1 and CC6 Listeria monocytogenes Strains with Hypervirulent Profiles in an Integrated Poultry Chain of Italy	Guidi et al. 2023
GENPAT	2021.TE.165406.1.119	2021.TE.165406.1.119	PRJNA947067	SAMN33837496	JARNFX000000000	1\2a	CC9	The Slaughterhouse as Hotspot of CC1 and CC6 Listeria monocytogenes Strains with Hypervirulent Profiles in an Integrated Poultry Chain of Italy	Guidi et al. 2023
GENPAT	2021.TE.165406.1.120	2021.TE.165406.1.120	PRJNA947067	SAMN33837497	JARNFY000000000	4b	CC1	The Slaughterhouse as Hotspot of CC1 and CC6 Listeria monocytogenes Strains with Hypervirulent Profiles in an Integrated Poultry Chain of Italy	Guidi et al. 2023
GENPAT	2021.TE.165406.1.121	2021.TE.165406.1.121	PRJNA947067	SAMN33837498	JARNFZ000000000	4b	CC6	The Slaughterhouse as Hotspot of CC1 and CC6 Listeria monocytogenes Strains with Hypervirulent Profiles in an Integrated Poultry Chain of Italy	Guidi et al. 2023
GENPAT	2021.TE.165406.1.122	2021.TE.165406.1.122	PRJNA947067	SAMN33837499	JARNGA000000000	4b	CC1	The Slaughterhouse as Hotspot of CC1 and CC6 Listeria monocytogenes Strains with Hypervirulent Profiles in an Integrated Poultry Chain of Italy	Guidi et al. 2023
GENPAT	2021.TE.165406.1.123	2021.TE.165406.1.123	PRJNA947067	SAMN33837500	JARNGB000000000	1\2a	CC193	The Slaughterhouse as Hotspot of CC1 and CC6 Listeria monocytogenes Strains with Hypervirulent Profiles in an Integrated Poultry Chain of Italy	Guidi et al. 2023
GENPAT	2021.TE.165406.1.124	2021.TE.165406.1.124	PRJNA947067	SAMN33837501	JARNGC000000000	4b	CC1	The Slaughterhouse as Hotspot of CC1 and CC6 Listeria monocytogenes Strains with Hypervirulent Profiles in an Integrated Poultry Chain of Italy	Guidi et al. 2023

## Sheet: CC1_non_usati_per_pangenome
title	reference	coldTolerant	author	strain ID	accession number	Genpat	NOTE		CC	downloaded_name_file	growth	Genpat			Assembly method	Sequencing technology
Different Shades of Listeria monocytogenes: Strain, Serotype, and Lineage-Based Variability in Virulence and Stress Tolerance Profiles	Ebner et al., 2015		Muchaamba et al. 2026	N12-1996	JABYXD000000000			4b	CC1	N12-1996		2023.EXT.0214.1443.200	GCA_013381465.1	GCF_013381465.1	SPAdes v. 3.0	Illumina HiSeq
Different Shades of Listeria monocytogenes: Strain, Serotype, and Lineage-Based Variability in Virulence and Stress Tolerance Profiles	Ebner et al., 2015		Muchaamba et al. 2027	N13-0047	JABYWZ000000000			4b	CC1	N13-0047		2023.EXT.0210.1821.250	GCA_013381425.1	GCF_013381425.1	SPAdes v. 3.0	Illumina HiSeq
Different Shades of Listeria monocytogenes: Strain, Serotype, and Lineage-Based Variability in Virulence and Stress Tolerance Profiles	Althaus et al., 2014		Muchaamba et al. 2029	N12-0341	JABYXY000000000			4b	CC1	N12-0341		2023.EXT.0214.1501.280	GCA_013381935.1	GCF_013381935.1	SPAdes v. 3.0	Illumina HiSeq
Variability in Cold Tolerance of Food and Clinical Listeria monocytogenes Isolates	Correlation of organic acid tolerance and genotypic characteristics of Listeria monocytogenes food and clinical isola	0	Myintzaw 2022	MQ130042	SAMN06309518			4b	CC1	MQ130042		2023.EXT.0214.1201.280	GCA_002028035.1	GCF_002028035.1	SPAdes v. April-2016	Illumina HiSeq
Variability in Cold Tolerance of Food and Clinical Listeria monocytogenes Isolates	Correlation of organic acid tolerance and genotypic characteristics of Listeria monocytogenes food and clinical isola	0	Myintzaw 2022	MQ140025	SAMN06309522			4b	CC1	MQ140025		2023.EXT.0214.1201.290	GCA_002027925.1	GCF_002027925.1	SPAdes v. April-2016	Illumina HiSeq
